# Supplementary material for: SARS-CoV-2 Nucleocapsid Protein Is Not Responsible for Over-Activation of Complement Lectin Pathway
Source: Int J Mol Sci. 2024 Jul 4;25(13):7343. doi: 10.3390/ijms25137343 (PMC11242754; doi:10.3390/ijms25137343)
Supplement: Supplementary file 1 [file ijms-25-07343-s001.zip]

Archive with 1 entries (1 files):
- ijms-3043393-supplementary.pdf
